# Supplementary material for: Structural insight into the dual function of LbpB in mediating Neisserial pathogenesis
Source: eLife. 2021 Nov 9;10:e71683. doi: 10.7554/eLife.71683 (PMC8577839; doi:10.7554/eLife.71683)
Supplement: Source data 1. [file elife-71683-supp2.zip]

Archive with 10 entries (10 files):
- yadav_source_files_v2/desktop.ini
- yadav_source_files_v2/Figure 1_source.jpg
- yadav_source_files_v2/Figure 3_source.jpg
- yadav_source_files_v2/Figure 4-figure supplement 2_panelA_source.tif
- yadav_source_files_v2/Figure 4-figure supplement 2_source.jpg
- yadav_source_files_v2/Figure1_panelC_1_source.tif
- yadav_source_files_v2/Figure1_panelC_2_source.tif
- yadav_source_files_v2/Figure1_panelE_2.tif
- yadav_source_files_v2/Figure1_panelE_source.tif
- yadav_source_files_v2/Figure3_panelF_source.tif
